# Supplementary material for: Error recognition of english translation text based on neural network and fuzzy decision tree
Source: PLoS One. 2025 Aug 29;20(8):e0328998. doi: 10.1371/journal.pone.0328998 (PMC12396713; doi:10.1371/journal.pone.0328998)
Supplement: S1 — (ZIP) [file pone.0328998.s001.zip]

Archive with 4 entries (3 files):
- 数据表/
- 数据表/Data in figure 2.xlsx
- 数据表/Data in figure 3.xlsx
- 数据表/Data in figure 4.xlsx
