# Supplementary material for: Error recognition of english translation text based on neural network and fuzzy decision tree
Source: PLoS One. 2025 Aug 29;20(8):e0328998. doi: 10.1371/journal.pone.0328998 (PMC12396713; doi:10.1371/journal.pone.0328998)
Supplement: S1 — (ZIP) [file pone.0328998.s001.zip › 数据表/Data in figure 2.xlsx]

## Sheet: Sheet1
Accuracy Rate/%
Expertmental data serial number	Method in this paper	Reference [5] Methods	Reference [6] Methods	Reference [7] Methods
1	94.016	91.447	89.9	92.213
2	95.628	92.148	90.876	91.638
3	96.669	91.703	90.917	91.427
4	96.754	90.511	90.661	91.828
5	96.033	89.62	90.451	92.444
6	96.353	89.41	90.641	92.679
7	96.925	90.066	91.362	92.063
8	97.561	90.961	92.233	90.406
9	97.966	90.511	92.213	89.26
10	97.881	89.981	91.532	89.6
