# Supplementary material for: Error recognition of english translation text based on neural network and fuzzy decision tree
Source: PLoS One. 2025 Aug 29;20(8):e0328998. doi: 10.1371/journal.pone.0328998 (PMC12396713; doi:10.1371/journal.pone.0328998)
Supplement: S1 — (ZIP) [file pone.0328998.s001.zip › 数据表/Data in figure 3.xlsx]

## Sheet: Sheet1
Recall Rates/%
Expertmental data serial number	Method in this paper	Reference [5] Methods	Reference [6] Methods	Reference [7] Methods
1	87.446	78.936	81.672	80.655
2	86.13	80.042	82.967	81.95
3	85.981	80.316	81.99	82.269
4	86.619	79.912	80.655	82.12
5	87.72	79.424	80.465	81.526
6	88.568	79.19	81.357	80.441
7	88.846	79.469	82.16	79.594
8	88.652	80.062	81.611	79.384
9	88.104	80.929	80.465	80.126
10	87.849	81.906	80.76	82.648
