# Supplementary material for: Error recognition of english translation text based on neural network and fuzzy decision tree
Source: PLoS One. 2025 Aug 29;20(8):e0328998. doi: 10.1371/journal.pone.0328998 (PMC12396713; doi:10.1371/journal.pone.0328998)
Supplement: S1 — (ZIP) [file pone.0328998.s001.zip › 数据表/Data in figure 4.xlsx]

## Sheet: Sheet1
Accuracy /%
sentences	Hybrid_model(SMT+NMT)	RNN_model	Method_in_paper	Transformer_model	Reinforcement_learning	LSTM_model
5000	87.772	86.33	89.874	70.247	62.125	61.202
5454	87.989	86.618	90.044	71.048	63.19	62.416
5909	88.189	86.884	90.201	71.785	64.169	63.532
6363	88.374	87.13	90.346	72.467	65.075	64.566
6818	88.546	87.358	90.481	73.102	65.919	65.528
7272	88.707	87.573	90.607	73.696	66.708	66.428
7727	88.858	87.774	90.726	74.254	67.45	67.274
8181	89.001	87.963	90.838	74.78	68.149	68.071
8636	89.136	88.143	90.944	75.278	68.81	68.825
9090	89.264	88.313	91.044	75.75	69.438	69.541
9545	89.385	88.475	91.139	76.199	70.034	70.221
10000	89.501	88.629	91.231	76.627	70.603	70.87
10454	89.612	88.776	91.317	77.036	71.147	71.49
10909	89.718	88.918	91.401	77.428	71.668	72.084
11363	89.82	89.053	91.481	77.804	72.167	72.653
11818	89.918	89.183	91.557	78.165	72.647	73.2
12272	90.012	89.308	91.631	78.512	73.108	73.727
12727	90.103	89.429	91.702	78.847	73.553	74.234
13181	90.19	89.545	91.771	79.17	73.982	74.723
13636	90.275	89.658	91.837	79.482	74.397	75.196
14090	90.357	89.766	91.902	79.784	74.798	75.654
14545	90.436	89.872	91.964	80.076	75.186	76.096
15000	90.513	89.974	92.024	80.359	75.563	76.526
15454	90.587	90.073	92.082	80.634	75.928	76.942
15909	90.659	90.169	92.139	80.901	76.283	77.346
16363	90.73	90.263	92.194	81.16	76.627	77.739
16818	90.798	90.353	92.248	81.412	76.962	78.121
17272	90.865	90.442	92.3	81.658	77.288	78.493
17727	90.929	90.528	92.351	81.897	77.606	78.856
18181	90.993	90.612	92.401	82.13	77.916	79.209
18636	91.054	90.694	92.449	82.357	78.218	79.553
19090	91.114	90.774	92.496	82.579	78.513	79.889
19545	91.173	90.852	92.542	82.796	78.8	80.218
20000	91.23	90.928	92.587	83.007	79.082	80.538
20454	91.286	91.003	92.631	83.214	79.356	80.852
20909	91.341	91.076	92.674	83.416	79.625	81.158
21363	91.395	91.147	92.716	83.614	79.888	81.458
21818	91.447	91.217	92.757	83.808	80.146	81.752
22272	91.499	91.285	92.798	83.998	80.398	82.04
22727	91.549	91.352	92.837	84.184	80.645	82.321
23181	91.599	91.418	92.876	84.366	80.887	82.598
23636	91.647	91.482	92.914	84.545	81.125	82.868
24090	91.695	91.546	92.951	84.72	81.358	83.134
24545	91.741	91.608	92.988	84.892	81.586	83.395
25000	91.787	91.668	93.024	85.061	81.811	83.651
25454	91.832	91.728	93.059	85.227	82.031	83.902
25909	91.876	91.787	93.094	85.39	82.248	84.149
26363	91.919	91.845	93.128	85.55	82.46	84.391
26818	91.962	91.901	93.161	85.707	82.67	84.63
27272	92.004	91.957	93.194	85.862	82.875	84.864
27727	92.045	92.012	93.226	86.014	83.077	85.095
28181	92.086	92.066	93.258	86.164	83.276	85.322
28636	92.126	92.119	93.29	86.311	83.472	85.545
29090	92.165	92.171	93.32	86.456	83.664	85.765
29545	92.204	92.223	93.351	86.599	83.854	85.981
30000	92.242	92.273	93.381	86.739	84.041	86.194
30454	92.279	92.323	93.41	86.878	84.225	86.404
30909	92.316	92.372	93.439	87.014	84.406	86.61
31363	92.353	92.421	93.468	87.149	84.585	86.814
31818	92.388	92.468	93.496	87.281	84.761	87.014
32272	92.424	92.515	93.523	87.412	84.934	87.212
32727	92.459	92.562	93.551	87.54	85.105	87.407
33181	92.493	92.608	93.578	87.667	85.274	87.6
33636	92.527	92.653	93.604	87.792	85.44	87.79
34090	92.561	92.697	93.631	87.916	85.604	87.977
34545	92.594	92.741	93.657	88.038	85.766	88.162
35000	92.626	92.785	93.682	88.158	85.926	88.344
35454	92.658	92.827	93.707	88.277	86.084	88.524
35909	92.69	92.87	93.732	88.394	86.24	88.702
36363	92.722	92.911	93.757	88.51	86.394	88.877
36818	92.753	92.953	93.781	88.624	86.546	89.05
37272	92.783	92.993	93.805	88.737	86.696	89.221
37727	92.813	93.033	93.829	88.849	86.844	89.391
38181	92.843	93.073	93.853	88.959	86.991	89.558
38636	92.873	93.112	93.876	89.068	87.135	89.723
39090	92.902	93.151	93.899	89.176	87.278	89.886
39545	92.931	93.19	93.921	89.282	87.42	90.047
40000	92.959	93.227	93.944	89.387	87.56	90.206
40454	92.987	93.265	93.966	89.491	87.698	90.364
40909	93.015	93.302	93.988	89.594	87.834	90.52
41363	93.043	93.339	94.009	89.696	87.97	90.674
41818	93.07	93.375	94.031	89.796	88.103	90.826
42272	93.097	93.411	94.052	89.896	88.236	90.977
42727	93.124	93.446	94.073	89.994	88.366	91.126
43181	93.15	93.481	94.093	90.092	88.496	91.274
43636	93.176	93.516	94.114	90.188	88.624	91.42
44090	93.202	93.55	94.134	90.284	88.751	91.565
44545	93.228	93.585	94.154	90.378	88.876	91.708
45000	93.253	93.618	94.174	90.471	89	91.849
45454	93.278	93.652	94.194	90.564	89.123	91.989
45909	93.303	93.685	94.213	90.655	89.245	92.128
46363	93.328	93.717	94.233	90.746	89.365	92.266
46818	93.352	93.75	94.252	90.836	89.485	92.402
47272	93.376	93.782	94.271	90.925	89.603	92.537
47727	93.4	93.813	94.289	91.013	89.72	92.67
48181	93.424	93.845	94.308	91.1	89.836	92.802
48636	93.447	93.876	94.326	91.187	89.951	92.933
49090	93.47	93.907	94.344	91.272	90.064	93.063
49545	93.493	93.937	94.362	91.357	90.177	93.192
50000	93.516	93.968	94.38	91.441	90.289	93.319
